# Supplementary material for: ﻿Morpho-molecular analysis of two new species Deconica and Entocybe in Agaricales from Mount Tianmu, China
Source: MycoKeys. 2024 Oct 22;109:319–36. doi: 10.3897/mycokeys.109.131298 (PMC11522738; doi:10.3897/mycokeys.109.131298)
Supplement: XML Treatment for Deconica flavum [file mycokeys.109.131298-treatment1.xml]

<!DOCTYPE tp:taxon-treatment
  PUBLIC "-//TaxonX//DTD Taxonomic Treatment Publishing DTD v0 20100105//EN" "tax-treatment-NSO.dtd">
<tp:taxon-treatment xmlns:tp="http://www.plazi.org/taxpub"><tp:treatment-meta><kwd-group><label>Taxon classification</label><kwd>
                <named-content content-type="kingdom">Fungi</named-content>
              </kwd><kwd>
                <named-content content-type="order">Agaricales</named-content>
              </kwd><kwd>
                <named-content content-type="family">Strophariaceae</named-content>
              </kwd></kwd-group><mixed-citation publication-type="journal"><person-group><name><surname>Shen</surname><given-names>Yu-Yu</given-names></name><name><surname>Zhang</surname><given-names>Zi-Wen</given-names></name><name><surname>Li</surname><given-names>Wen-Qian</given-names></name><name><surname>Liu</surname><given-names>Xing-Ning</given-names></name><name><surname>Tian</surname><given-names>Fei-Ying</given-names></name><name><surname>Pang</surname><given-names>Chun-Mei</given-names></name><name><surname>Dai</surname><given-names>Wen-Hong</given-names></name><name><surname>Song</surname><given-names>Yao-Bin</given-names></name><name><surname>Dong</surname><given-names>Ming</given-names></name></person-group><article-title>﻿Morpho-molecular analysis of two new species <italic><tp:taxon-name><tp:taxon-name-part taxon-name-part-type="genus" reg="Deconica">Deconica</tp:taxon-name-part></tp:taxon-name></italic> and <italic><tp:taxon-name><tp:taxon-name-part taxon-name-part-type="genus" reg="Entocybe">Entocybe</tp:taxon-name-part></tp:taxon-name></italic> in <tp:taxon-name><tp:taxon-name-part taxon-name-part-type="order">Agaricales</tp:taxon-name-part></tp:taxon-name> from Mount Tianmu, China</article-title><source>MycoKeys</source><day>22</day><month>10</month><year>2024</year><volume>109</volume><fpage>319</fpage><lpage>336</lpage><pub-id pub-id-type="doi">10.3897/mycokeys.109.131298</pub-id></mixed-citation></tp:treatment-meta><tp:nomenclature><label>﻿</label><tp:taxon-name>
              <object-id xmlns:xlink="http://www.w3.org/1999/xlink" content-type="arpha" xlink:type="simple">F81F191E-EE5E-5497-B084-32785830084C</object-id>
              <tp:taxon-name-part taxon-name-part-type="genus" reg="Deconica">Deconica</tp:taxon-name-part>
              <tp:taxon-name-part taxon-name-part-type="species" reg="flavum">flavum</tp:taxon-name-part>
              <object-id xmlns:xlink="http://www.w3.org/1999/xlink" xlink:type="simple">Index Fungorum: IF901538</object-id>
              <object-id xmlns:xlink="http://www.w3.org/1999/xlink" xlink:type="simple">Facesoffungi Number: FoF16635</object-id>
            </tp:taxon-name><tp:taxon-authority>Y.Y. Shen &amp; Y.B. Song</tp:taxon-authority><tp:taxon-status xmlns:xlink="http://www.w3.org/1999/xlink" xlink:type="simple">sp. nov.</tp:taxon-status><xref ref-type="fig" rid="F3">Figs 3</xref><xref ref-type="fig" rid="F4">, 4</xref></tp:nomenclature><tp:treatment-sec sec-type="etymology" id="SECID0ERPDI"><title>Etymology.</title><p>The specific epithet <italic><tp:taxon-name><tp:taxon-name-part taxon-name-part-type="genus" reg="Deconica"/><tp:taxon-name-part taxon-name-part-type="species" reg="flavum">flavum</tp:taxon-name-part></tp:taxon-name></italic> (Lat.) refers to the species having stramineous color in the center of the pileus.</p><fig id="F3" position="float" orientation="portrait"><object-id xmlns:xlink="http://www.w3.org/1999/xlink" content-type="doi" xlink:type="simple">10.3897/mycokeys.109.131298.figure3</object-id><object-id xmlns:xlink="http://www.w3.org/1999/xlink" content-type="arpha" xlink:type="simple">48071488-A5B9-5199-ADB6-42CD32D858A7</object-id><label>Figure 3.</label><caption><p><italic><tp:taxon-name><tp:taxon-name-part taxon-name-part-type="genus" reg="Deconica">Deconica</tp:taxon-name-part><tp:taxon-name-part taxon-name-part-type="species" reg="flavum">flavum</tp:taxon-name-part></tp:taxon-name></italic> (holotype) <bold>a–c</bold> basidiomata <bold>d–e</bold> basidiospores <bold>f</bold> basidium <bold>g</bold> pleurocystidia type chrysocystidia <bold>h</bold> pleurocystidia type leptocystidium <bold>i</bold> cheilocystidia. Scale bars: 10 mm (<bold>a–c</bold>); 10 µm (<bold>d, g, h</bold>); 5 µm (<bold>e, f, i</bold>).</p></caption><graphic xmlns:xlink="http://www.w3.org/1999/xlink" xlink:href="mycokeys-109-319-g003.jpg" position="float" orientation="portrait" xlink:type="simple" id="oo_1158304.jpg"><uri content-type="original_file" xlink:type="simple">https://binary.pensoft.net/fig/1158304</uri></graphic></fig></tp:treatment-sec><tp:treatment-sec sec-type="Holotype" id="SECID0ELRDI"><title>Holotype.</title><p>• China, Zhejiang Province, Hangzhou, National Nature Reserve of Mount Tianmu at 1162 m a.s.l., <named-content xmlns:xlink="http://www.w3.org/1999/xlink" content-type="dwc:verbatimCoordinates" xlink:type="simple"><named-content content-type="geo-json" specific-use="{&#34;type&#34;:&#34;Point&#34;,&#34;coordinates&#34;:[119.440000,30.350000]}" id="NCID0EURDI" xlink:type="simple">30°21'N, 119°26.4'E</named-content></named-content> (DDM), grew on litter under coniferous and broad-leaved mixed forest, 2 July 2022, 2381 (holotype), GenBank accessions: <ext-link xmlns:xlink="http://www.w3.org/1999/xlink" xlink:href="OR906279" ext-link-type="gen" xlink:type="simple">OR906279</ext-link> (<abbrev xmlns:xlink="http://www.w3.org/1999/xlink" xlink:title="internal transcribed spacer" id="ABBRID0E5RDI" xlink:type="simple">ITS</abbrev>), <ext-link xmlns:xlink="http://www.w3.org/1999/xlink" xlink:href="OR906277" ext-link-type="gen" xlink:type="simple">OR906277</ext-link> (<abbrev xmlns:xlink="http://www.w3.org/1999/xlink" xlink:title="ribosomal large subunit" id="ABBRID0EHSDI" xlink:type="simple">LSU</abbrev>).</p><fig id="F4" position="float" orientation="portrait"><object-id xmlns:xlink="http://www.w3.org/1999/xlink" content-type="doi" xlink:type="simple">10.3897/mycokeys.109.131298.figure4</object-id><object-id xmlns:xlink="http://www.w3.org/1999/xlink" content-type="arpha" xlink:type="simple">E5815490-11C4-5E70-98CB-39EF4F41C3F8</object-id><label>Figure 4.</label><caption><p>Micromorphological features of <italic><tp:taxon-name><tp:taxon-name-part taxon-name-part-type="genus" reg="Deconica">Deconica</tp:taxon-name-part><tp:taxon-name-part taxon-name-part-type="species" reg="flavum">flavum</tp:taxon-name-part></tp:taxon-name></italic> (holotype) <bold>a</bold> basidiospores <bold>b</bold> basidia <bold>c</bold> pleurocystidia type leptocystidium <bold>d</bold> cheilocystidia <bold>e</bold> pleurocystidia type chrysocystidia. Scale bars: 10 µm.</p></caption><graphic xmlns:xlink="http://www.w3.org/1999/xlink" xlink:href="mycokeys-109-319-g004.jpg" position="float" orientation="portrait" xlink:type="simple" id="oo_1158305.jpg"><uri content-type="original_file" xlink:type="simple">https://binary.pensoft.net/fig/1158305</uri></graphic></fig></tp:treatment-sec><tp:treatment-sec sec-type="description" id="SECID0ENTDI"><title>Description.</title><p><bold><italic>Pileus</italic></bold> convex-campanulate, commonly papillate, light brown (6D8) or sunburn (6D5), center stramineus (5C8), (8–)10–20 mm; margin striate, invariable color when bruised, surface flocculose or with white fibrillose patches of veil on half of the pileus. <bold><italic>Context</italic></bold> fleshy on disk, pale yellowish (6A3). <bold><italic>Lamellae</italic></bold> adnexed to adnate, with decurrent tooth, distant, pompeian yellow (5C6), brown shellow (5C8), or gold brown (5D7). <bold><italic>Stipe</italic></bold> central, cylindrical, equal to broader at apex, hollow, cartilaginous, flocculose, 11–14 × 1.2–2.7 mm; dark blonde (5D4) to light brown (6D5), with yellowish white fibrils. Smell indistinct.</p><p><bold><italic>Basidiospores</italic></bold> fusiform, ellipsoid to ovoid, yellowish brown under light microscopy with germ pore, the middle part concave under scanning electron microscopy, (3.0) 3.3–4.7 (5.1) × (2.2) 2.6–3.3 (4.3) µm, <italic>Q</italic> = 0.8–1.8, <italic>Q<sub>av</sub></italic> = 1.4 (concave side), (3.6) 4.2–4.9 (5.1) × (2.9) 3.1–3.9 (4.0) µm, <italic>Q</italic> = 1.0–1.5, <italic>Q<sub>av</sub></italic> = 1.3 (convex side) in frontal view. <bold><italic>Basidia</italic></bold> cylindrical or claviform with median constriction, 4-spored, hyaline, thin-walled, 11.7–17.1 × 3.8–5.7 µm. <bold><italic>Pleurocystidia type chrysocystidia</italic></bold> clavate to broadly clavate, apex mucronate or rostrate, thin-walled, hyaline, with hyaline content, 15.2–26.8 × 5.6–13.0 µm. <bold><italic>Pleurocystidia type leptocystidium</italic></bold> narrowly utriform, hyaline, thin-walled, abundant, 7.7–17.9 × 3.3–5.7 µm. <bold><italic>Cheilocystidia</italic></bold> widely utriform, cylindrical, hyaline, 12.3–20.5 × 3.6–5.2 µm. <bold><italic>Pileipellis</italic></bold> a gelatinous cutis 2.0–4.5 µm diam, hyaline, and thin-walled, with clamp connections. <bold><italic>Stipitipellis</italic></bold> a cutis 4.7–10.6 µm diam, hyaline, thin-walled, with clamp connections.</p></tp:treatment-sec><tp:treatment-sec sec-type="habitat" id="SECID0EOVDI"><title>Habitat and distribution.</title><p>Scattered on litter under coniferous and broad-leaved mixed forests at 1162 m a.s.l., currently only known from Zhejiang Province, China.</p></tp:treatment-sec><tp:treatment-sec sec-type="material" id="SECID0ETVDI"><title>Additional material examined</title><p><bold>(<italic>paratype</italic>).</bold> • China, Zhejiang Province, Hangzhou, National Nature Reserve of Mount Tianmu at 1162 m a.s.l., <named-content xmlns:xlink="http://www.w3.org/1999/xlink" content-type="dwc:verbatimCoordinates" xlink:type="simple"><named-content content-type="geo-json" specific-use="{&#34;type&#34;:&#34;Point&#34;,&#34;coordinates&#34;:[119.440000,30.350000]}" id="NCID0EBWDI" xlink:type="simple">30°21'N, 119°26.4'E</named-content></named-content> (DDM), grew on litter under coniferous and broad-leaved mixed forest, 2 July 2022, 2382, GenBank accessions: <ext-link xmlns:xlink="http://www.w3.org/1999/xlink" xlink:href="OR9066280" ext-link-type="gen" xlink:type="simple">OR9066280</ext-link> (<abbrev xmlns:xlink="http://www.w3.org/1999/xlink" xlink:title="internal transcribed spacer" id="ABBRID0ELWDI" xlink:type="simple">ITS</abbrev>), <ext-link xmlns:xlink="http://www.w3.org/1999/xlink" xlink:href="OR906278" ext-link-type="gen" xlink:type="simple">OR906278</ext-link> (<abbrev xmlns:xlink="http://www.w3.org/1999/xlink" xlink:title="ribosomal large subunit" id="ABBRID0EUWDI" xlink:type="simple">LSU</abbrev>).</p></tp:treatment-sec></tp:taxon-treatment>
