# Supplementary material for: ﻿Morpho-molecular analysis of two new species Deconica and Entocybe in Agaricales from Mount Tianmu, China
Source: MycoKeys. 2024 Oct 22;109:319–36. doi: 10.3897/mycokeys.109.131298 (PMC11522738; doi:10.3897/mycokeys.109.131298)
Supplement: XML Treatment for Entocybe roseoalbus [file mycokeys.109.131298-treatment2.xml]

<!DOCTYPE tp:taxon-treatment
  PUBLIC "-//TaxonX//DTD Taxonomic Treatment Publishing DTD v0 20100105//EN" "tax-treatment-NSO.dtd">
<tp:taxon-treatment xmlns:tp="http://www.plazi.org/taxpub"><tp:treatment-meta><kwd-group><label>Taxon classification</label><kwd>
                <named-content content-type="kingdom">Fungi</named-content>
              </kwd><kwd>
                <named-content content-type="order">Agaricales</named-content>
              </kwd><kwd>
                <named-content content-type="family">Entolomataceae</named-content>
              </kwd></kwd-group><mixed-citation publication-type="journal"><person-group><name><surname>Shen</surname><given-names>Yu-Yu</given-names></name><name><surname>Zhang</surname><given-names>Zi-Wen</given-names></name><name><surname>Li</surname><given-names>Wen-Qian</given-names></name><name><surname>Liu</surname><given-names>Xing-Ning</given-names></name><name><surname>Tian</surname><given-names>Fei-Ying</given-names></name><name><surname>Pang</surname><given-names>Chun-Mei</given-names></name><name><surname>Dai</surname><given-names>Wen-Hong</given-names></name><name><surname>Song</surname><given-names>Yao-Bin</given-names></name><name><surname>Dong</surname><given-names>Ming</given-names></name></person-group><article-title>﻿Morpho-molecular analysis of two new species <italic><tp:taxon-name><tp:taxon-name-part taxon-name-part-type="genus" reg="Deconica">Deconica</tp:taxon-name-part></tp:taxon-name></italic> and <italic><tp:taxon-name><tp:taxon-name-part taxon-name-part-type="genus" reg="Entocybe">Entocybe</tp:taxon-name-part></tp:taxon-name></italic> in <tp:taxon-name><tp:taxon-name-part taxon-name-part-type="order">Agaricales</tp:taxon-name-part></tp:taxon-name> from Mount Tianmu, China</article-title><source>MycoKeys</source><day>22</day><month>10</month><year>2024</year><volume>109</volume><fpage>319</fpage><lpage>336</lpage><pub-id pub-id-type="doi">10.3897/mycokeys.109.131298</pub-id></mixed-citation></tp:treatment-meta><tp:nomenclature><label>﻿</label><tp:taxon-name>
              <object-id xmlns:xlink="http://www.w3.org/1999/xlink" content-type="arpha" xlink:type="simple">3802D609-D862-51E7-A2A9-352E5F6C6C5A</object-id>
              <tp:taxon-name-part taxon-name-part-type="genus" reg="Entocybe">Entocybe</tp:taxon-name-part>
              <tp:taxon-name-part taxon-name-part-type="species" reg="roseoalbus">roseoalbus</tp:taxon-name-part>
              <object-id xmlns:xlink="http://www.w3.org/1999/xlink" xlink:type="simple">Index Fungorum: IF902333</object-id>
              <object-id xmlns:xlink="http://www.w3.org/1999/xlink" xlink:type="simple">Facesoffungi Number: FoF16636</object-id>
            </tp:taxon-name><tp:taxon-authority>Y.Y. Shen &amp; Y.B. Song</tp:taxon-authority><tp:taxon-status xmlns:xlink="http://www.w3.org/1999/xlink" xlink:type="simple">sp. nov.</tp:taxon-status><xref ref-type="fig" rid="F5">Figs 5</xref><xref ref-type="fig" rid="F6">, 6</xref></tp:nomenclature><tp:treatment-sec sec-type="etymology" id="SECID0EMYDI"><title>Etymology.</title><p>The specific epithet <italic><tp:taxon-name><tp:taxon-name-part taxon-name-part-type="genus" reg="Entocybe"/><tp:taxon-name-part taxon-name-part-type="species" reg="roseoalbus">roseoalbus</tp:taxon-name-part></tp:taxon-name></italic> (Lat.) refers to the pinkish-white stipe.</p></tp:treatment-sec><tp:treatment-sec sec-type="Holotype" id="SECID0E3YDI"><title>Holotype.</title><p>• China, Zhejiang Province, Hangzhou, National Nature Reserve of Mount Tianmu at 1025 m a.s.l., <named-content xmlns:xlink="http://www.w3.org/1999/xlink" content-type="dwc:verbatimCoordinates" xlink:type="simple"><named-content content-type="geo-json" specific-use="{&#34;type&#34;:&#34;Point&#34;,&#34;coordinates&#34;:[119.440000,30.340000]}" id="NCID0EFZDI" xlink:type="simple">30°20.4'N, 119°26.4'E</named-content></named-content> (DDM), grew on humus under coniferous and broad-leaved mixed forest, 2 September 2022, 3461 (holotype), GenBank accessions: <ext-link xmlns:xlink="http://www.w3.org/1999/xlink" xlink:href="PP974446" ext-link-type="gen" xlink:type="simple">PP974446</ext-link> (<abbrev xmlns:xlink="http://www.w3.org/1999/xlink" xlink:title="internal transcribed spacer" id="ABBRID0EPZDI" xlink:type="simple">ITS</abbrev>) and <ext-link xmlns:xlink="http://www.w3.org/1999/xlink" xlink:href="PP974447" ext-link-type="gen" xlink:type="simple">PP974447</ext-link> (<abbrev xmlns:xlink="http://www.w3.org/1999/xlink" xlink:title="ribosomal large subunit" id="ABBRID0EYZDI" xlink:type="simple">LSU</abbrev>).</p><fig id="F5" position="float" orientation="portrait"><object-id xmlns:xlink="http://www.w3.org/1999/xlink" content-type="doi" xlink:type="simple">10.3897/mycokeys.109.131298.figure5</object-id><object-id xmlns:xlink="http://www.w3.org/1999/xlink" content-type="arpha" xlink:type="simple">81C47A14-A9FE-5647-9BD0-A8D1D2CBA35B</object-id><label>Figure 5.</label><caption><p>Basidiomata of <italic><tp:taxon-name><tp:taxon-name-part taxon-name-part-type="genus" reg="Entocybe">Entocybe</tp:taxon-name-part><tp:taxon-name-part taxon-name-part-type="species" reg="roseoalbus">roseoalbus</tp:taxon-name-part></tp:taxon-name></italic> (holotype) <bold>a</bold> habitat of <italic><tp:taxon-name><tp:taxon-name-part taxon-name-part-type="genus" reg="Entocybe">Entocybe</tp:taxon-name-part><tp:taxon-name-part taxon-name-part-type="species" reg="roseoalbus">roseoalbus</tp:taxon-name-part></tp:taxon-name></italic><bold>b</bold> whole basidiomata <bold>c</bold> lamellae of <italic><tp:taxon-name><tp:taxon-name-part taxon-name-part-type="genus" reg="Entocybe">Entocybe</tp:taxon-name-part><tp:taxon-name-part taxon-name-part-type="species" reg="roseoalbus">roseoalbus</tp:taxon-name-part></tp:taxon-name></italic><bold>d</bold> stipe of <italic><tp:taxon-name><tp:taxon-name-part taxon-name-part-type="genus" reg="Entocybe">Entocybe</tp:taxon-name-part><tp:taxon-name-part taxon-name-part-type="species" reg="roseoalbus">roseoalbus</tp:taxon-name-part></tp:taxon-name></italic>. Scale bars: 10 mm.</p></caption><graphic xmlns:xlink="http://www.w3.org/1999/xlink" xlink:href="mycokeys-109-319-g005.jpg" position="float" orientation="portrait" xlink:type="simple" id="oo_1158306.jpg"><uri content-type="original_file" xlink:type="simple">https://binary.pensoft.net/fig/1158306</uri></graphic></fig></tp:treatment-sec><tp:treatment-sec sec-type="description" id="SECID0E42DI"><title>Description.</title><p><bold><italic>Pileus</italic></bold> umbonate, undulating, occasional dehiscence in the middle, and slight dehiscence at the edge when mature, not hygrophanous, not translucent-striate, surface finely felted with densely appressed-fibrillose or matted-fibrillose, rivulose, blackish blue (20F7 or 20F8) in the middle, gradually lighter, becoming dark blue (20E6), 47–68 mm diam. <bold><italic>Context</italic></bold> white, 1.8–1.9 mm thick above the stipe. <bold><italic>Lamellae</italic></bold> unequal, adnate, margin slightly serrate, 23–26 × 9.3–11.2 mm (length × breadth), at first pinkish white (7A2) then pastel red (7A4) to pale red (7A3) with basidiospore maturity. <bold><italic>Stipe</italic></bold> central, 69–72 mm long, 7.2–7.7 mm (apex)–7.1–7.5 mm (middle)–8.3–8.8 mm (base) diam, equal but slightly thinner in the upper middle, hollow and splits longitudinally with ease, pinkish white (10A2), white at the base, fragile. Odor not distinctive. Taste not recorded.</p><fig id="F6" position="float" orientation="portrait"><object-id xmlns:xlink="http://www.w3.org/1999/xlink" content-type="doi" xlink:type="simple">10.3897/mycokeys.109.131298.figure6</object-id><object-id xmlns:xlink="http://www.w3.org/1999/xlink" content-type="arpha" xlink:type="simple">34414971-DD2E-5DAE-B419-43B7C95F5074</object-id><label>Figure 6.</label><caption><p><italic><tp:taxon-name><tp:taxon-name-part taxon-name-part-type="genus" reg="Entocybe">Entocybe</tp:taxon-name-part><tp:taxon-name-part taxon-name-part-type="species" reg="roseoalbus">roseoalbus</tp:taxon-name-part></tp:taxon-name></italic> (holotype) <bold>a</bold> marginal cell <bold>b</bold> basidiospores under the light microscope in oil (1000×) <bold>c</bold> basidiospores under SEM (5200×) <bold>d–e</bold> basidia <bold>f–i</bold> cheilocystidia <bold>j</bold> pileocystidia <bold>k</bold> pileipellis <bold>l</bold> stipitipellis. Scale bars: 10 µm.</p></caption><graphic xmlns:xlink="http://www.w3.org/1999/xlink" xlink:href="mycokeys-109-319-g006.jpg" position="float" orientation="portrait" xlink:type="simple" id="oo_1158307.jpg"><uri content-type="original_file" xlink:type="simple">https://binary.pensoft.net/fig/1158307</uri></graphic></fig><p><bold><italic>Basidiospores</italic></bold> distinctly angular (6–8 angled) to some indistinctly and faintly rounded pustulate, ornamentation composed of broken ridges under an SEM, (4.0) 4.73–5.6 (6.5) × (4.6) 4.8–5.5 (6.1) µm, <italic>Q</italic> = 0.7–1.3, <italic>Q<sub>av</sub></italic> = 1.0 in side-view. <bold><italic>Basidia</italic></bold> clavate, 3– or 4– sterigmate, filled with refractive oil bodies, 22.3–32.8 × 7.1–9.9 µm. Hymenial cystidia absent. <bold><italic>Hymenophoral trama</italic></bold> subregular, made up of cylindrical to slightly inflated elements, 36.9–92.5 × 11.6–22.8 µm. <bold><italic>Lamella edge</italic></bold> crowded with tufts of cheilocystidia. <bold><italic>Cheilocystidia</italic></bold> clavate, hyaline, abundant, 12.7–25.1 × 2.3–7.1 µm. <bold><italic>Hymenial cystidia</italic></bold> absent. <bold><italic>Pileipellis</italic></bold> multi-layered cutis, cylindrical, pigments intracellular, with special long and curved hyphae, 30.2–60.8 × 8–20.9 µm. <bold><italic>Pileocystidia</italic></bold> (terminal cells) narrowly cylindric to clavate, pigments intracellular, subtended by inflated cells of the pileal trama, 15.7–30.8 × 2.8–4.5 µm. <bold><italic>Stipitipellis</italic></bold> multi-layered cutis, similar to pileipellis, cylindrical hyphae, pigments intracellular, with special long and curved hyphae, 7.7–12.4 µm diam. <bold><italic>Caulocystidia</italic></bold> absent. <bold>Clamp connections</bold> present in all tissues.</p></tp:treatment-sec><tp:treatment-sec sec-type="habitat" id="SECID0E26DI"><title>Habitat and distribution.</title><p>Scatted on humus under coniferous and broad-leaved mixed forests at 1025 m a.s.l., currently only known from Zhejiang Province, China.</p></tp:treatment-sec><tp:treatment-sec sec-type="material" id="SECID0EBAAK"><title>Additional material examined</title><p><bold>(<italic>paratype</italic>).</bold> • China, Zhejiang Province, Hangzhou, National Nature Reserve of Mount Tianmu at 1025 m a.s.l., 30°20.4'N, 119°26.4'E (DDM), scatted on humus under coniferous and broad-leaved mixed forest, 2 September 2022, 3462, GenBank accessions: <ext-link xmlns:xlink="http://www.w3.org/1999/xlink" xlink:href="PP974445" ext-link-type="gen" xlink:type="simple">PP974445</ext-link> (<abbrev xmlns:xlink="http://www.w3.org/1999/xlink" xlink:title="internal transcribed spacer" id="ABBRID0ERAAK" xlink:type="simple">ITS</abbrev>) and <ext-link xmlns:xlink="http://www.w3.org/1999/xlink" xlink:href="PP974448" ext-link-type="gen" xlink:type="simple">PP974448</ext-link> (<abbrev xmlns:xlink="http://www.w3.org/1999/xlink" xlink:title="ribosomal large subunit" id="ABBRID0E1AAK" xlink:type="simple">LSU</abbrev>).</p></tp:treatment-sec></tp:taxon-treatment>
